# Supplementary material for: Taxonomic revision of the genus Machleida Fåhraeus, 1870 (Tenebrionidae, Pimeliinae, Asidini)
Source: Zookeys. 2019 Dec 10;898:83–102. doi: 10.3897/zookeys.898.46465 (PMC6926426; doi:10.3897/zookeys.898.46465)
Supplement: XML Treatment for Machleida [file zookeys.898.46465-treatment1.xml]

<!DOCTYPE tp:taxon-treatment
  PUBLIC "-//TaxonX//DTD Taxonomic Treatment Publishing DTD v0 20100105//EN" "tax-treatment-NSO.dtd">
<tp:taxon-treatment xmlns:tp="http://www.plazi.org/taxpub"><tp:treatment-meta><kwd-group><label>Taxon classification</label><kwd><named-content xmlns:xlink="http://www.w3.org/1999/xlink" content-type="kingdom">Animalia</named-content></kwd><kwd><named-content xmlns:xlink="http://www.w3.org/1999/xlink" content-type="order">Coleoptera</named-content></kwd><kwd><named-content xmlns:xlink="http://www.w3.org/1999/xlink" content-type="family">Tenebrionidae</named-content></kwd></kwd-group><mixed-citation publication-type="journal"><person-group><name><surname>Kamiński</surname><given-names>Marcin J.</given-names></name><name><surname>Kanda</surname><given-names>Kojun</given-names></name><name><surname>Smith</surname><given-names>Aaron D.</given-names></name></person-group><article-title>Taxonomic revision of the genus <italic><tp:taxon-name><tp:taxon-name-part taxon-name-part-type="genus" reg="Machleida">Machleida</tp:taxon-name-part></tp:taxon-name></italic> Fåhraeus, 1870 (<tp:taxon-name><tp:taxon-name-part taxon-name-part-type="family">Tenebrionidae</tp:taxon-name-part></tp:taxon-name>, <tp:taxon-name><tp:taxon-name-part taxon-name-part-type="subfamily">Pimeliinae</tp:taxon-name-part></tp:taxon-name>, <tp:taxon-name><tp:taxon-name-part taxon-name-part-type="tribe">Asidini</tp:taxon-name-part></tp:taxon-name>)</article-title><source>Zookeys</source><day>10</day><month>12</month><year>2019</year><volume>898</volume><fpage>83</fpage><lpage>102</lpage><pub-id pub-id-type="doi">10.3897/zookeys.898.46465</pub-id></mixed-citation></tp:treatment-meta><tp:nomenclature><label>Genus</label><tp:taxon-name><object-id xmlns:xlink="http://www.w3.org/1999/xlink" content-type="arpha" xlink:type="simple">D03756F1-21D9-5C3A-A874-E88943BD80BE</object-id>
            <tp:taxon-name-part taxon-name-part-type="genus" reg="Machleida">Machleida</tp:taxon-name-part>
          </tp:taxon-name><tp:taxon-authority>Fåhraeus, 1870</tp:taxon-authority><tp:nomenclature-citation-list><tp:nomenclature-citation><tp:taxon-name>
                <tp:taxon-name-part taxon-name-part-type="genus" reg="Machleida">Machleida</tp:taxon-name-part>
              </tp:taxon-name><comment> Fåhraeus, 1870: 256</comment></tp:nomenclature-citation><tp:nomenclature-citation><tp:taxon-name>
                <tp:taxon-name-part taxon-name-part-type="genus" reg="Machleida"/>
              </tp:taxon-name><comment>= <tp:taxon-name><tp:taxon-name-part taxon-name-part-type="genus" reg="Machloida">Machloida</tp:taxon-name-part></tp:taxon-name> Rye, 1873: 286. Type species: <tp:taxon-name><tp:taxon-name-part taxon-name-part-type="genus" reg="Machleida">Machleida</tp:taxon-name-part> <tp:taxon-name-part taxon-name-part-type="species" reg="nodulosa">nodulosa</tp:taxon-name-part></tp:taxon-name> Fåhraeus, 1870, by monotypy. Note. Unjustified emendation of <tp:taxon-name><tp:taxon-name-part taxon-name-part-type="genus" reg="Machleida">Machleida</tp:taxon-name-part></tp:taxon-name> Fåhraeus, 1870, not in prevailing usage. </comment></tp:nomenclature-citation></tp:nomenclature-citation-list></tp:nomenclature><tp:treatment-sec sec-type="type species" id="SECID0E5AAE"><title>Type species.</title><p><italic><tp:taxon-name><tp:taxon-name-part taxon-name-part-type="genus" reg="Machleida">Machleida</tp:taxon-name-part> <tp:taxon-name-part taxon-name-part-type="species" reg="nodulosa">nodulosa</tp:taxon-name-part></tp:taxon-name></italic> Fåhraeus, 1870; by monotypy.</p></tp:treatment-sec><tp:treatment-sec sec-type="Revised diagnosis" id="SECID0EPBAE"><title>Revised diagnosis.</title><p>Exclusion of <italic><tp:taxon-name><tp:taxon-name-part taxon-name-part-type="genus" reg="Asida">Asida</tp:taxon-name-part> <tp:taxon-name-part taxon-name-part-type="species" reg="lecta">lecta</tp:taxon-name-part></tp:taxon-name></italic> Peringuey, 1899, <italic><tp:taxon-name><tp:taxon-name-part taxon-name-part-type="genus" reg="Machleida">Machleida</tp:taxon-name-part> <tp:taxon-name-part taxon-name-part-type="species" reg="nossibiana">nossibiana</tp:taxon-name-part></tp:taxon-name></italic> Fairmaire, 1897, and <italic><tp:taxon-name><tp:taxon-name-part taxon-name-part-type="genus" reg="Machleida">Machleida</tp:taxon-name-part> <tp:taxon-name-part taxon-name-part-type="species" reg="tuberosa">tuberosa</tp:taxon-name-part></tp:taxon-name></italic> Wilke, 1925 (see below) from <italic><tp:taxon-name><tp:taxon-name-part taxon-name-part-type="genus" reg="Machleida">Machleida</tp:taxon-name-part></tp:taxon-name></italic> increased the morphological consistency of the genus. As a result, some of the previously listed diagnostic characters needed to be revised (e.g., sculpture of pronotum). Additionally, the present investigation reveals that some of the characters proposed by <xref ref-type="bibr" rid="B9">Koch (1962)</xref> are too variable within Afrotropical <tp:taxon-name><tp:taxon-name-part taxon-name-part-type="tribe">Asidini</tp:taxon-name-part></tp:taxon-name> to be sustained as diagnostic for <italic><tp:taxon-name><tp:taxon-name-part taxon-name-part-type="genus" reg="Machleida">Machleida</tp:taxon-name-part></tp:taxon-name></italic>. A revised diagnosis is presented below.</p><p>The representatives of this genus can be distinguished from other Afrotropical <tp:taxon-name><tp:taxon-name-part taxon-name-part-type="tribe">Asidini</tp:taxon-name-part></tp:taxon-name> by the following combination of characters: antenna appearing as 10-segmented, with antennomeres 10 and 11 of equal in width (Fig. <xref ref-type="fig" rid="F1">1D</xref>); mentum reduced basally, not fully filling buccal cavity (Fig. <xref ref-type="fig" rid="F1">1C</xref>); pronotal disc with large primary sculpturing consisting of two median carinae merged in the middle (Fig. <xref ref-type="fig" rid="F1">1B</xref>), carinae not merging in <italic><tp:taxon-name><tp:taxon-name-part taxon-name-part-type="genus" reg="Machleida">M.</tp:taxon-name-part> <tp:taxon-name-part taxon-name-part-type="species" reg="zofiae">zofiae</tp:taxon-name-part></tp:taxon-name></italic> Kamiński sp. nov. (Fig. <xref ref-type="fig" rid="F1">1A</xref>); hypomeron with shallow, posteriorly abbreviated antennal sulcus; elytra with large tubercles (Fig. <xref ref-type="fig" rid="F2">2</xref>); and expanded epipleura (sometimes fully fused with the neighbouring part of elytra) (Fig. <xref ref-type="fig" rid="F3">3A, B</xref>). Moreover, all <italic><tp:taxon-name><tp:taxon-name-part taxon-name-part-type="genus" reg="Machleida">Machleida</tp:taxon-name-part></tp:taxon-name></italic> species shares a peculiar structure of mesoprescutum, i.e. base deeply emarginate (Fig. <xref ref-type="fig" rid="F3">3C</xref>).</p></tp:treatment-sec><tp:treatment-sec sec-type="Species composition (6)" id="SECID0ECFAE"><title>Species composition (6).</title><p><italic><tp:taxon-name><tp:taxon-name-part taxon-name-part-type="genus" reg="Machleida">M.</tp:taxon-name-part> <tp:taxon-name-part taxon-name-part-type="species" reg="banachi">banachi</tp:taxon-name-part></tp:taxon-name></italic> sp. nov.; <italic><tp:taxon-name><tp:taxon-name-part taxon-name-part-type="genus" reg="Machleida"/><tp:taxon-name-part taxon-name-part-type="species" reg="devia">devia</tp:taxon-name-part></tp:taxon-name></italic> (Péringuey, 1899); <italic><tp:taxon-name><tp:taxon-name-part taxon-name-part-type="genus" reg="Machleida"/><tp:taxon-name-part taxon-name-part-type="species" reg="flagstaffensis">flagstaffensis</tp:taxon-name-part></tp:taxon-name></italic><bold>sp. nov.</bold>; <italic><tp:taxon-name><tp:taxon-name-part taxon-name-part-type="genus" reg="Machleida"/><tp:taxon-name-part taxon-name-part-type="species" reg="nodulosa">nodulosa</tp:taxon-name-part></tp:taxon-name></italic> Fåhraeus, 1870; <italic><tp:taxon-name><tp:taxon-name-part taxon-name-part-type="genus" reg="Machleida"/><tp:taxon-name-part taxon-name-part-type="species" reg="tarskii">tarskii</tp:taxon-name-part></tp:taxon-name></italic> sp. nov.; <italic><tp:taxon-name><tp:taxon-name-part taxon-name-part-type="genus" reg="Machleida"/><tp:taxon-name-part taxon-name-part-type="species" reg="zofiae">zofiae</tp:taxon-name-part></tp:taxon-name></italic> Kamiński sp. nov.</p></tp:treatment-sec><tp:treatment-sec sec-type="Excluded species (lecta, nossibiana, tuberosa)" id="SECID0EHHAE"><title>Excluded species (<tp:taxon-name><tp:taxon-name-part taxon-name-part-type="genus" reg="Machleida"/><tp:taxon-name-part taxon-name-part-type="species" reg="lecta">lecta</tp:taxon-name-part></tp:taxon-name>, <tp:taxon-name><tp:taxon-name-part taxon-name-part-type="genus" reg="Machleida"/><tp:taxon-name-part taxon-name-part-type="species" reg="nossibiana">nossibiana</tp:taxon-name-part></tp:taxon-name>, <tp:taxon-name><tp:taxon-name-part taxon-name-part-type="genus" reg="Machleida"/><tp:taxon-name-part taxon-name-part-type="species" reg="tuberosa">tuberosa</tp:taxon-name-part></tp:taxon-name>).</title><p>These species are hereby excluded from <italic><tp:taxon-name><tp:taxon-name-part taxon-name-part-type="genus" reg="Machleida">Machleida</tp:taxon-name-part></tp:taxon-name></italic> based on differences in the structure of the mentum (fully filling buccal cavity), prosternal process (base straight in lateral view, process not convex), and pronotum (disc only basally with median carinae, lateral tubercles absent). <italic><tp:taxon-name><tp:taxon-name-part taxon-name-part-type="genus" reg="Asida">Asida</tp:taxon-name-part> <tp:taxon-name-part taxon-name-part-type="species" reg="lecta">lecta</tp:taxon-name-part></tp:taxon-name></italic> Péringuey, 1899 does not fall within the newly formulated concept of <italic><tp:taxon-name><tp:taxon-name-part taxon-name-part-type="genus" reg="Machleida">Machleida</tp:taxon-name-part></tp:taxon-name></italic>. The aforementioned pronotal structure place this species within the subgenus <tp:taxon-name><tp:taxon-name-part taxon-name-part-type="genus" reg="Asida"/><tp:taxon-name-part taxon-name-part-type="subgenus" reg="Archasida">Archasida</tp:taxon-name-part></tp:taxon-name> Wilke 1922 of <italic><tp:taxon-name><tp:taxon-name-part taxon-name-part-type="genus" reg="Afrasida">Afrasida</tp:taxon-name-part></tp:taxon-name></italic> Wilke, 1925 (<xref ref-type="bibr" rid="B9">Koch 1962</xref>). As a result, the following new combination is proposed: <italic><tp:taxon-name><tp:taxon-name-part taxon-name-part-type="genus" reg="Afrasida">Afrasida</tp:taxon-name-part></tp:taxon-name></italic> (<italic><tp:taxon-name><tp:taxon-name-part taxon-name-part-type="genus" reg="Afrasida"/><tp:taxon-name-part taxon-name-part-type="subgenus" reg="Archasida">Archasida</tp:taxon-name-part></tp:taxon-name>) <tp:taxon-name><tp:taxon-name-part taxon-name-part-type="genus" reg="Machleida"/><tp:taxon-name-part taxon-name-part-type="species" reg="lecta">lecta</tp:taxon-name-part></tp:taxon-name></italic> (Péringuey, 1899) comb. nov. A habitus photo of this species is presented in Appendix <xref ref-type="app" rid="app2">2</xref>: Fig. S1A.</p><p>Because of its Malagasy distribution, the taxonomic placement of <italic><tp:taxon-name><tp:taxon-name-part taxon-name-part-type="genus" reg="Machleida">M.</tp:taxon-name-part> <tp:taxon-name-part taxon-name-part-type="species" reg="nossibiana">nossibiana</tp:taxon-name-part></tp:taxon-name></italic> Fairmaire, 1897 within the South African <italic><tp:taxon-name><tp:taxon-name-part taxon-name-part-type="genus" reg="Machleida">Machleida</tp:taxon-name-part></tp:taxon-name></italic> was previously questioned by several authors (<xref ref-type="bibr" rid="B3">Chatanay 1914</xref>; <xref ref-type="bibr" rid="B27">Wilke 1925</xref>; <xref ref-type="bibr" rid="B7">Gebien 1937</xref>). However, based on a single non-typical specimen, <xref ref-type="bibr" rid="B9">Koch (1962)</xref> tried to provide some morphological support for this taxonomic hypothesis. According to his view <italic><tp:taxon-name><tp:taxon-name-part taxon-name-part-type="genus" reg="Machleida">M.</tp:taxon-name-part> <tp:taxon-name-part taxon-name-part-type="species" reg="nossibiana">nossibiana</tp:taxon-name-part></tp:taxon-name></italic> generally resembles species of <italic><tp:taxon-name><tp:taxon-name-part taxon-name-part-type="genus" reg="Machleida">Machleida</tp:taxon-name-part></tp:taxon-name></italic> and can be separated from other Malagasy <tp:taxon-name><tp:taxon-name-part taxon-name-part-type="tribe">Asidini</tp:taxon-name-part></tp:taxon-name> by the non-soleate underside of the tarsi. In his diagnosis he compared this species to <italic><tp:taxon-name><tp:taxon-name-part taxon-name-part-type="genus" reg="Machleida">M.</tp:taxon-name-part> <tp:taxon-name-part taxon-name-part-type="species" reg="nodulosa">nodulosa</tp:taxon-name-part></tp:taxon-name></italic> and highlighted two main morphological differences: antennae robust in <italic><tp:taxon-name><tp:taxon-name-part taxon-name-part-type="genus" reg="Machleida">M.</tp:taxon-name-part> <tp:taxon-name-part taxon-name-part-type="species" reg="nossibiana">nossibiana</tp:taxon-name-part></tp:taxon-name></italic>, slender in <italic><tp:taxon-name><tp:taxon-name-part taxon-name-part-type="genus" reg="Machleida">M.</tp:taxon-name-part> <tp:taxon-name-part taxon-name-part-type="species" reg="nodulosa">nodulosa</tp:taxon-name-part></tp:taxon-name></italic>; and prosternal process broad in <italic><tp:taxon-name><tp:taxon-name-part taxon-name-part-type="genus" reg="Machleida">M.</tp:taxon-name-part> <tp:taxon-name-part taxon-name-part-type="species" reg="nossibiana">nossibiana</tp:taxon-name-part></tp:taxon-name></italic>, narrow in <italic><tp:taxon-name><tp:taxon-name-part taxon-name-part-type="genus" reg="Machleida">M.</tp:taxon-name-part> <tp:taxon-name-part taxon-name-part-type="species" reg="nodulosa">nodulosa</tp:taxon-name-part></tp:taxon-name></italic>. The current reinvestigation of the type material of <italic><tp:taxon-name><tp:taxon-name-part taxon-name-part-type="genus" reg="Machleida">M.</tp:taxon-name-part> <tp:taxon-name-part taxon-name-part-type="species" reg="nossibiana">nossibiana</tp:taxon-name-part></tp:taxon-name></italic> (Appendix <xref ref-type="app" rid="app2">2</xref>: Fig. S1B) revealed a high morphological resemblance of this species to representatives of the genus <italic><tp:taxon-name><tp:taxon-name-part taxon-name-part-type="genus" reg="Scotinesthes">Scotinesthes</tp:taxon-name-part></tp:taxon-name></italic> Fairmaire, 1895 (<xref ref-type="bibr" rid="B9">Koch 1962</xref>). Namely, the aforementioned characters used by Koch to separate <italic><tp:taxon-name><tp:taxon-name-part taxon-name-part-type="genus" reg="Machleida">M.</tp:taxon-name-part> <tp:taxon-name-part taxon-name-part-type="species" reg="nossibiana">nossibiana</tp:taxon-name-part></tp:taxon-name></italic> from <italic><tp:taxon-name><tp:taxon-name-part taxon-name-part-type="genus" reg="Machleida">M.</tp:taxon-name-part> <tp:taxon-name-part taxon-name-part-type="species" reg="nodulosa">nodulosa</tp:taxon-name-part></tp:taxon-name></italic> are characteristic for <italic><tp:taxon-name><tp:taxon-name-part taxon-name-part-type="genus" reg="Scotinesthes">Scotinesthes</tp:taxon-name-part></tp:taxon-name></italic>. Moreover, <italic><tp:taxon-name><tp:taxon-name-part taxon-name-part-type="genus" reg="Machleida">M.</tp:taxon-name-part> <tp:taxon-name-part taxon-name-part-type="species" reg="nossibiana">nossibiana</tp:taxon-name-part></tp:taxon-name></italic> shares a common structure of the mentum (fully filling buccal cavity; reduced basally in <italic><tp:taxon-name><tp:taxon-name-part taxon-name-part-type="genus" reg="Machleida">Machleida</tp:taxon-name-part></tp:taxon-name></italic>) with the other species representing that Malagasy genus. As a result, <italic><tp:taxon-name><tp:taxon-name-part taxon-name-part-type="genus" reg="Machleida"/><tp:taxon-name-part taxon-name-part-type="species" reg="nossibiana">nossibiana</tp:taxon-name-part></tp:taxon-name></italic> is transferred from <italic><tp:taxon-name><tp:taxon-name-part taxon-name-part-type="genus" reg="Machleida">Machleida</tp:taxon-name-part></tp:taxon-name></italic> and the following new combination is introduced: <italic><tp:taxon-name><tp:taxon-name-part taxon-name-part-type="genus" reg="Scotinesthes">Scotinesthes</tp:taxon-name-part> <tp:taxon-name-part taxon-name-part-type="species" reg="nossibianus">nossibianus</tp:taxon-name-part></tp:taxon-name></italic> (Fairmaire, 1897) comb. nov.</p><p>Reinvestigation of the type material revealed that <italic><tp:taxon-name><tp:taxon-name-part taxon-name-part-type="genus" reg="Machleida">Machleida</tp:taxon-name-part> <tp:taxon-name-part taxon-name-part-type="species" reg="tuberosa">tuberosa</tp:taxon-name-part></tp:taxon-name></italic> Wilke, 1925 has a peculiar pronotal sculpturing, i.e., disc without carinae but densely covered with small setose tubercles (Appendix <xref ref-type="app" rid="app2">2</xref>: Fig. S1C). The second character seems to be unique for this species among the other southern African <tp:taxon-name><tp:taxon-name-part taxon-name-part-type="tribe">Asidini</tp:taxon-name-part></tp:taxon-name>. Because of the aforementioned features, <italic><tp:taxon-name><tp:taxon-name-part taxon-name-part-type="genus" reg="Machleida">M.</tp:taxon-name-part> <tp:taxon-name-part taxon-name-part-type="species" reg="tuberosa">tuberosa</tp:taxon-name-part></tp:taxon-name></italic> does not fit the newly proposed taxonomic concept of <italic><tp:taxon-name><tp:taxon-name-part taxon-name-part-type="genus" reg="Machleida">Machleida</tp:taxon-name-part></tp:taxon-name></italic> and is hereby excluded from this genus. The exact placement of this species (possibly a new genus) requires further investigation in a wider taxonomic context. At the moment <italic><tp:taxon-name><tp:taxon-name-part taxon-name-part-type="genus" reg="Machleida"/><tp:taxon-name-part taxon-name-part-type="species" reg="tuberosa">tuberosa</tp:taxon-name-part></tp:taxon-name></italic> is treated as <italic>incertae sedis</italic><tp:taxon-name><tp:taxon-name-part taxon-name-part-type="tribe">Asidini</tp:taxon-name-part></tp:taxon-name>.</p></tp:treatment-sec><tp:treatment-sec sec-type="distribution" id="SECID0ENTAE"><title>Distribution.</title><p>Representatives of this genus have been collected in the following ecoregions of South Africa (Fig. <xref ref-type="fig" rid="F5">5</xref>): Drakensberg Montane Woodlands and Grasslands, KwaZulu-Cape coastal forest mosaic, Maputaland-Pondoland bushland, and thickets, Southern Africa mangroves.</p></tp:treatment-sec><tp:treatment-sec><!--Section generated to contain objects referenced in tp:taxon-treatment.--><fig id="F1" position="float" orientation="portrait"><object-id xmlns:xlink="http://www.w3.org/1999/xlink" content-type="doi" xlink:type="simple">10.3897/zookeys.898.46465.figure1</object-id><object-id xmlns:xlink="http://www.w3.org/1999/xlink" content-type="zenodo_dep_id" xlink:type="simple">3578707</object-id><object-id xmlns:xlink="http://www.w3.org/1999/xlink" content-type="arpha" xlink:type="simple">AB8A57F7-4BCD-5C02-8829-988DD796C967</object-id><label>Figure 1.</label><caption><p>Selected diagnostic characters proposed for <italic><tp:taxon-name><tp:taxon-name-part taxon-name-part-type="genus" reg="Machleida">Machleida</tp:taxon-name-part></tp:taxon-name></italic> and its species. <bold>A, B</bold> Pronotal disc with specific surface modifications <bold>C</bold> ventral aspect of postoral regions <bold>D</bold> antenna <bold>E, F</bold> dorsal aspect of head. Illustrated species: <bold>A, D</bold><italic><tp:taxon-name><tp:taxon-name-part taxon-name-part-type="genus" reg="Machleida">Machleida</tp:taxon-name-part> <tp:taxon-name-part taxon-name-part-type="species" reg="zofiae">zofiae</tp:taxon-name-part></tp:taxon-name></italic><bold>B</bold><italic><tp:taxon-name><tp:taxon-name-part taxon-name-part-type="genus" reg="Machleida">M.</tp:taxon-name-part> <tp:taxon-name-part taxon-name-part-type="species" reg="nodulosa">nodulosa</tp:taxon-name-part></tp:taxon-name></italic><bold>C</bold><italic><tp:taxon-name><tp:taxon-name-part taxon-name-part-type="genus" reg="Machleida">M.</tp:taxon-name-part> <tp:taxon-name-part taxon-name-part-type="species" reg="tarskii">tarskii</tp:taxon-name-part></tp:taxon-name></italic><bold>E</bold><italic><tp:taxon-name><tp:taxon-name-part taxon-name-part-type="genus" reg="Machleida">M.</tp:taxon-name-part> <tp:taxon-name-part taxon-name-part-type="species" reg="devia">devia</tp:taxon-name-part></tp:taxon-name></italic><bold>F</bold><italic><tp:taxon-name><tp:taxon-name-part taxon-name-part-type="genus" reg="Machleida">M.</tp:taxon-name-part> <tp:taxon-name-part taxon-name-part-type="species" reg="flagstaffensis">flagstaffensis</tp:taxon-name-part></tp:taxon-name></italic>.</p></caption><graphic xmlns:xlink="http://www.w3.org/1999/xlink" xlink:href="zookeys-898-083-g001.jpg" position="float" orientation="portrait" xlink:type="simple" id="oo_363751.jpg"><uri content-type="original_file" xlink:type="simple">https://binary.pensoft.net/fig/363751</uri></graphic></fig><fig id="F2" position="float" orientation="portrait"><object-id xmlns:xlink="http://www.w3.org/1999/xlink" content-type="doi" xlink:type="simple">10.3897/zookeys.898.46465.figure2</object-id><object-id xmlns:xlink="http://www.w3.org/1999/xlink" content-type="zenodo_dep_id" xlink:type="simple">3578709</object-id><object-id xmlns:xlink="http://www.w3.org/1999/xlink" content-type="arpha" xlink:type="simple">DC48BC36-43F3-501C-B1C1-34EAE7263B35</object-id><label>Figure 2.</label><caption><p>Habitus images of the studied species. <bold>A</bold><italic><tp:taxon-name><tp:taxon-name-part taxon-name-part-type="genus" reg="Machleida">Machleida</tp:taxon-name-part> <tp:taxon-name-part taxon-name-part-type="species" reg="banachi">banachi</tp:taxon-name-part></tp:taxon-name></italic><bold>B</bold><italic><tp:taxon-name><tp:taxon-name-part taxon-name-part-type="genus" reg="Machleida">M.</tp:taxon-name-part> <tp:taxon-name-part taxon-name-part-type="species" reg="devia">devia</tp:taxon-name-part></tp:taxon-name></italic><bold>C</bold><italic><tp:taxon-name><tp:taxon-name-part taxon-name-part-type="genus" reg="Machleida">M.</tp:taxon-name-part> <tp:taxon-name-part taxon-name-part-type="species" reg="flagstaffensis">flagstaffensis</tp:taxon-name-part></tp:taxon-name></italic><bold>D</bold><italic><tp:taxon-name><tp:taxon-name-part taxon-name-part-type="genus" reg="Machleida">M.</tp:taxon-name-part> <tp:taxon-name-part taxon-name-part-type="species" reg="nodulosa">nodulosa</tp:taxon-name-part></tp:taxon-name></italic><bold>E</bold><italic><tp:taxon-name><tp:taxon-name-part taxon-name-part-type="genus" reg="Machleida">M.</tp:taxon-name-part> <tp:taxon-name-part taxon-name-part-type="species" reg="tarskii">tarskii</tp:taxon-name-part></tp:taxon-name></italic><bold>F</bold><italic><tp:taxon-name><tp:taxon-name-part taxon-name-part-type="genus" reg="Machleida">M.</tp:taxon-name-part> <tp:taxon-name-part taxon-name-part-type="species" reg="zofiae">zofiae</tp:taxon-name-part></tp:taxon-name></italic>.</p></caption><graphic xmlns:xlink="http://www.w3.org/1999/xlink" xlink:href="zookeys-898-083-g002.jpg" position="float" orientation="portrait" xlink:type="simple" id="oo_363752.jpg"><uri content-type="original_file" xlink:type="simple">https://binary.pensoft.net/fig/363752</uri></graphic></fig><fig id="F3" position="float" orientation="portrait"><object-id xmlns:xlink="http://www.w3.org/1999/xlink" content-type="doi" xlink:type="simple">10.3897/zookeys.898.46465.figure3</object-id><object-id xmlns:xlink="http://www.w3.org/1999/xlink" content-type="zenodo_dep_id" xlink:type="simple">3578711</object-id><object-id xmlns:xlink="http://www.w3.org/1999/xlink" content-type="arpha" xlink:type="simple">FAA18944-BCAB-5EFD-928A-A27044CF1EF1</object-id><label>Figure 3.</label><caption><p>Morphological details of selected <italic><tp:taxon-name><tp:taxon-name-part taxon-name-part-type="genus" reg="Machleida">Machleida</tp:taxon-name-part></tp:taxon-name></italic> species. <bold>A, B</bold> Lateral aspect of elytron <bold>C</bold> scutellum and <bold>D, E</bold> elytral disc. Illustrated species: <bold>A</bold><italic><tp:taxon-name><tp:taxon-name-part taxon-name-part-type="genus" reg="Machleida">Machleida</tp:taxon-name-part> <tp:taxon-name-part taxon-name-part-type="species" reg="tarskii">tarskii</tp:taxon-name-part></tp:taxon-name></italic><bold>B</bold><italic><tp:taxon-name><tp:taxon-name-part taxon-name-part-type="genus" reg="Machleida">M.</tp:taxon-name-part> <tp:taxon-name-part taxon-name-part-type="species" reg="banachi">banachi</tp:taxon-name-part></tp:taxon-name></italic><bold>C</bold><italic><tp:taxon-name><tp:taxon-name-part taxon-name-part-type="genus" reg="Machleida">M.</tp:taxon-name-part> <tp:taxon-name-part taxon-name-part-type="species" reg="zofiae">zofiae</tp:taxon-name-part></tp:taxon-name></italic><bold>D</bold><italic><tp:taxon-name><tp:taxon-name-part taxon-name-part-type="genus" reg="Machleida">M.</tp:taxon-name-part> <tp:taxon-name-part taxon-name-part-type="species" reg="devia">devia</tp:taxon-name-part></tp:taxon-name></italic><bold>E</bold><italic><tp:taxon-name><tp:taxon-name-part taxon-name-part-type="genus" reg="Machleida">M.</tp:taxon-name-part> <tp:taxon-name-part taxon-name-part-type="species" reg="nodulosa">nodulosa</tp:taxon-name-part></tp:taxon-name></italic>.</p></caption><graphic xmlns:xlink="http://www.w3.org/1999/xlink" xlink:href="zookeys-898-083-g003.jpg" position="float" orientation="portrait" xlink:type="simple" id="oo_363753.jpg"><uri content-type="original_file" xlink:type="simple">https://binary.pensoft.net/fig/363753</uri></graphic></fig><app id="app2"><title>Appendix 2</title><sec id="sec1"><title>Habitus photographs of the species hereby excluded from <italic><tp:taxon-name><tp:taxon-name-part taxon-name-part-type="genus" reg="Machleida">Machleida</tp:taxon-name-part></tp:taxon-name></italic></title><fig position="float" orientation="portrait"><object-id xmlns:xlink="http://www.w3.org/1999/xlink" content-type="arpha" xlink:type="simple">210AF4AF-3557-545C-B0D6-FD71421AE095</object-id><label>Figure S1.</label><caption><p>Habitus photographs of the species hereby excluded from <italic><tp:taxon-name><tp:taxon-name-part taxon-name-part-type="genus" reg="Machleida">Machleida</tp:taxon-name-part></tp:taxon-name></italic>. <bold>A</bold> Syntype of <italic><tp:taxon-name><tp:taxon-name-part taxon-name-part-type="genus" reg="Pseudomachla">Pseudomachla</tp:taxon-name-part> <tp:taxon-name-part taxon-name-part-type="species" reg="recurva">recurva</tp:taxon-name-part></tp:taxon-name></italic> Wilke, 1925 synonym of <tp:taxon-name><tp:taxon-name-part taxon-name-part-type="genus" reg="Afrasida">Afrasida</tp:taxon-name-part> (<tp:taxon-name-part taxon-name-part-type="subgenus" reg="Archasida">Archasida</tp:taxon-name-part>) <tp:taxon-name-part taxon-name-part-type="species" reg="lecta">lecta</tp:taxon-name-part></tp:taxon-name> (Peringuey, 1899) comb. nov. <bold>B</bold> holotype of <italic><tp:taxon-name><tp:taxon-name-part taxon-name-part-type="genus" reg="Scotinesthes">Scotinesthes</tp:taxon-name-part> <tp:taxon-name-part taxon-name-part-type="species" reg="nossibianus">nossibianus</tp:taxon-name-part></tp:taxon-name></italic> (Fairmaire, 1897) comb. nov. <bold>C</bold> holotype of <italic><tp:taxon-name><tp:taxon-name-part taxon-name-part-type="genus" reg="Machleida"/><tp:taxon-name-part taxon-name-part-type="species" reg="tuberosa">tuberosa</tp:taxon-name-part></tp:taxon-name></italic> Wilke, 1925 (<italic>incertae sedis</italic>).</p></caption><graphic xmlns:xlink="http://www.w3.org/1999/xlink" xlink:href="zookeys-898-083-g006.jpg" position="float" orientation="portrait" xlink:type="simple" id="oo_363756.jpg"/></fig></sec><sec id="sec2"><title>Label data for analysed specimens:</title><p><tp:taxon-name><tp:taxon-name-part taxon-name-part-type="genus" reg="Afrasida">Afrasida</tp:taxon-name-part> (<tp:taxon-name-part taxon-name-part-type="subgenus" reg="Archasida">Archasida</tp:taxon-name-part>) <tp:taxon-name-part taxon-name-part-type="species" reg="lecta">lecta</tp:taxon-name-part></tp:taxon-name> (Peringuey, 1899) comb. nov.</p><p><italic><tp:taxon-name><tp:taxon-name-part taxon-name-part-type="genus" reg="Asida">Asida</tp:taxon-name-part> <tp:taxon-name-part taxon-name-part-type="species" reg="lecta">lecta</tp:taxon-name-part></tp:taxon-name></italic> Peringuey, 1899 (=<italic><tp:taxon-name><tp:taxon-name-part taxon-name-part-type="genus" reg="Pseudomachla">Pseudomachla</tp:taxon-name-part> <tp:taxon-name-part taxon-name-part-type="species" reg="recurva">recurva</tp:taxon-name-part></tp:taxon-name></italic> Wilke, 1925)</p><p><bold>Material studied.</bold> Three specimens (Transvaal Mus.): “Algoa bay / CApland / Dr. Brauns / 9.2.96”; single specimen (Transvaal Mus.): “Resolution / Albany Distr. 21–22.II.1925 / A. Walton”.</p><p><italic><tp:taxon-name><tp:taxon-name-part taxon-name-part-type="genus" reg="Scotinesthes">Scotinesthes</tp:taxon-name-part> <tp:taxon-name-part taxon-name-part-type="species" reg="nossibianus">nossibianus</tp:taxon-name-part></tp:taxon-name></italic> (Fairmaire, 1897) comb. nov.</p><p><italic><tp:taxon-name><tp:taxon-name-part taxon-name-part-type="genus" reg="Machleida">Machleida</tp:taxon-name-part> <tp:taxon-name-part taxon-name-part-type="species" reg="nossibiana">nossibiana</tp:taxon-name-part></tp:taxon-name></italic> Fairmaire, 1897</p><p><bold>Material studied.</bold> Holotype (Paris Mus.): “Type”, “Nossibe”, “Machla / <tp:taxon-name><tp:taxon-name-part taxon-name-part-type="genus" reg="Machleida"/><tp:taxon-name-part taxon-name-part-type="species" reg="nossibiana">nossibiana</tp:taxon-name-part></tp:taxon-name>/ Fairm Madaga / D. <italic>unreadable</italic>”</p><p><italic><tp:taxon-name><tp:taxon-name-part taxon-name-part-type="genus" reg="Machleida"/><tp:taxon-name-part taxon-name-part-type="species" reg="tuberosa">tuberosa</tp:taxon-name-part></tp:taxon-name></italic> Wilke, 1925 (<italic>incertae sedis</italic><tp:taxon-name><tp:taxon-name-part taxon-name-part-type="tribe">Asidini</tp:taxon-name-part></tp:taxon-name>)</p><p><italic><tp:taxon-name><tp:taxon-name-part taxon-name-part-type="genus" reg="Machleida">Machleida</tp:taxon-name-part> <tp:taxon-name-part taxon-name-part-type="species" reg="tuberosa">tuberosa</tp:taxon-name-part></tp:taxon-name></italic> Wilke, 1925</p><p><bold>Material studied.</bold> Holotype (British Mus.): “F. Steph”, “Type”, “<tp:taxon-name><tp:taxon-name-part taxon-name-part-type="genus" reg="Machleida"/><tp:taxon-name-part taxon-name-part-type="species" reg="tuberosa">tuberosa</tp:taxon-name-part></tp:taxon-name> / sp. nov. det. S. Wilke”, “1913:466”, “NHMUK 013903124”.</p></sec></app><fig id="F5" position="float" orientation="portrait"><object-id xmlns:xlink="http://www.w3.org/1999/xlink" content-type="doi" xlink:type="simple">10.3897/zookeys.898.46465.figure5</object-id><object-id xmlns:xlink="http://www.w3.org/1999/xlink" content-type="zenodo_dep_id" xlink:type="simple">3578715</object-id><object-id xmlns:xlink="http://www.w3.org/1999/xlink" content-type="arpha" xlink:type="simple">D87C6F47-7B78-55E0-995D-2D45A3F41D3C</object-id><label>Figure 5.</label><caption><p>Distribution of species of the genus <italic><tp:taxon-name><tp:taxon-name-part taxon-name-part-type="genus" reg="Machleida">Machleida</tp:taxon-name-part></tp:taxon-name></italic>.</p></caption><graphic xmlns:xlink="http://www.w3.org/1999/xlink" xlink:href="zookeys-898-083-g005.jpg" position="float" orientation="portrait" xlink:type="simple" id="oo_363755.jpg"><uri content-type="original_file" xlink:type="simple">https://binary.pensoft.net/fig/363755</uri></graphic></fig></tp:treatment-sec><ref-list><ref id="B9"><mixed-citation xmlns:xlink="http://www.w3.org/1999/xlink" xlink:type="simple"><person-group><name name-style="western"><surname>Koch</surname><given-names>C</given-names></name></person-group> (<year>1962</year>) Analysis of the Madagascan components of the subfamily <tp:taxon-name><tp:taxon-name-part taxon-name-part-type="subfamily">Tentyriinae</tp:taxon-name-part></tp:taxon-name> (<tp:taxon-name><tp:taxon-name-part taxon-name-part-type="family">Tenebrionidae</tp:taxon-name-part></tp:taxon-name>, <tp:taxon-name><tp:taxon-name-part taxon-name-part-type="order">Coleoptera</tp:taxon-name-part></tp:taxon-name>) with revisions of the generic systematics of the <tp:taxon-name><tp:taxon-name-part taxon-name-part-type="tribe">Asidini</tp:taxon-name-part></tp:taxon-name> from Africa south of the Sahara and the African, Asiatic and Palaearctic <tp:taxon-name><tp:taxon-name-part taxon-name-part-type="subtribe">Epitragina</tp:taxon-name-part></tp:taxon-name> of <tp:taxon-name><tp:taxon-name-part taxon-name-part-type="tribe">Tentyriini</tp:taxon-name-part></tp:taxon-name>. Mémoires de l’Institut Scientifique de Madagascar, Série E 13: 1–145 + 3 pls + 1 map.</mixed-citation></ref><ref id="B3"><mixed-citation xmlns:xlink="http://www.w3.org/1999/xlink" xlink:type="simple"><person-group><name name-style="western"><surname>Chatanay</surname><given-names>J</given-names></name></person-group> (<year>1914</year>) <article-title>Nouveaux asidides de Madagascar.</article-title><source><tp:taxon-name><tp:taxon-name-part taxon-name-part-type="class">Insecta</tp:taxon-name-part></tp:taxon-name></source><volume>4</volume>: <fpage>1</fpage>–<lpage>13</lpage>.</mixed-citation></ref><ref id="B27"><mixed-citation xmlns:xlink="http://www.w3.org/1999/xlink" xlink:type="simple"><person-group><name name-style="western"><surname>Wilke</surname><given-names>S</given-names></name></person-group> (<year>1925</year>) <article-title>Dersudafrikanische Formenkreis der Asidinen (Col. Tenebr.).</article-title><source>Deutsche Entomologische Zeitschrift</source><volume>1924</volume>: <fpage>517</fpage>–<lpage>549</lpage>. <ext-link xlink:type="simple" ext-link-type="doi" xlink:href="10.1002/mmnd.192419240602">https://doi.org/10.1002/mmnd.192419240602</ext-link></mixed-citation></ref><ref id="B7"><mixed-citation xmlns:xlink="http://www.w3.org/1999/xlink" xlink:type="simple"><person-group><name name-style="western"><surname>Gebien</surname><given-names>H</given-names></name></person-group> (<year>1937</year>) <article-title>Katalog der Tenebrioniden (Col. <tp:taxon-name><tp:taxon-name-part taxon-name-part-type="clade">Heteromera</tp:taxon-name-part></tp:taxon-name>). Teil I.</article-title><source>Pubblicazioni del Museo Entomologico “Pietro Rossi” Duino</source><volume>2</volume>: <fpage>505</fpage>–<lpage>883</lpage>.</mixed-citation></ref></ref-list></tp:taxon-treatment>
