# Supplementary material for: Taxonomic revision of the genus Machleida Fåhraeus, 1870 (Tenebrionidae, Pimeliinae, Asidini)
Source: Zookeys. 2019 Dec 10;898:83–102. doi: 10.3897/zookeys.898.46465 (PMC6926426; doi:10.3897/zookeys.898.46465)
Supplement: XML Treatment for Machleida devia [file zookeys.898.46465-treatment2.xml]

<!DOCTYPE tp:taxon-treatment
  PUBLIC "-//TaxonX//DTD Taxonomic Treatment Publishing DTD v0 20100105//EN" "tax-treatment-NSO.dtd">
<tp:taxon-treatment xmlns:tp="http://www.plazi.org/taxpub"><tp:treatment-meta><kwd-group><label>Taxon classification</label><kwd><named-content xmlns:xlink="http://www.w3.org/1999/xlink" content-type="kingdom">Animalia</named-content></kwd><kwd><named-content xmlns:xlink="http://www.w3.org/1999/xlink" content-type="order">Coleoptera</named-content></kwd><kwd><named-content xmlns:xlink="http://www.w3.org/1999/xlink" content-type="family">Tenebrionidae</named-content></kwd></kwd-group><mixed-citation publication-type="journal"><person-group><name><surname>Kamiński</surname><given-names>Marcin J.</given-names></name><name><surname>Kanda</surname><given-names>Kojun</given-names></name><name><surname>Smith</surname><given-names>Aaron D.</given-names></name></person-group><article-title>Taxonomic revision of the genus <italic><tp:taxon-name><tp:taxon-name-part taxon-name-part-type="genus" reg="Machleida">Machleida</tp:taxon-name-part></tp:taxon-name></italic> Fåhraeus, 1870 (<tp:taxon-name><tp:taxon-name-part taxon-name-part-type="family">Tenebrionidae</tp:taxon-name-part></tp:taxon-name>, <tp:taxon-name><tp:taxon-name-part taxon-name-part-type="subfamily">Pimeliinae</tp:taxon-name-part></tp:taxon-name>, <tp:taxon-name><tp:taxon-name-part taxon-name-part-type="tribe">Asidini</tp:taxon-name-part></tp:taxon-name>)</article-title><source>Zookeys</source><day>10</day><month>12</month><year>2019</year><volume>898</volume><fpage>83</fpage><lpage>102</lpage><pub-id pub-id-type="doi">10.3897/zookeys.898.46465</pub-id></mixed-citation></tp:treatment-meta><tp:nomenclature><tp:taxon-name><object-id xmlns:xlink="http://www.w3.org/1999/xlink" content-type="arpha" xlink:type="simple">71528F9C-04E2-5B66-98BA-B8ACFE354A77</object-id>
            <tp:taxon-name-part taxon-name-part-type="genus" reg="Machleida">Machleida</tp:taxon-name-part>
            <tp:taxon-name-part taxon-name-part-type="species" reg="devia">devia</tp:taxon-name-part>
          </tp:taxon-name><tp:taxon-authority>(Péringuey, 1899)</tp:taxon-authority><xref ref-type="fig" rid="F1">Figs 1E</xref><xref ref-type="fig" rid="F2">, 2B</xref><xref ref-type="fig" rid="F3">, 3D</xref><xref ref-type="fig" rid="F4">, 4C</xref><xref ref-type="fig" rid="F5">, 5</xref><tp:nomenclature-citation-list><tp:nomenclature-citation><tp:taxon-name>
                <tp:taxon-name-part taxon-name-part-type="genus" reg="Asida">Asida</tp:taxon-name-part> <tp:taxon-name-part taxon-name-part-type="species" reg="devia">devia</tp:taxon-name-part></tp:taxon-name><comment>
                Péringuey, 1899: 258 [transferred to <tp:taxon-name><tp:taxon-name-part taxon-name-part-type="genus" reg="Machleida">Machleida</tp:taxon-name-part></tp:taxon-name> by <xref ref-type="bibr" rid="B27">Wilke (1925</xref>: 536)]</comment></tp:nomenclature-citation><tp:nomenclature-citation><tp:taxon-name>
                  <tp:taxon-name-part taxon-name-part-type="genus" reg="Asida"/>
                  <tp:taxon-name-part taxon-name-part-type="species" reg="devia"/>
                </tp:taxon-name><comment>= <tp:taxon-name><tp:taxon-name-part taxon-name-part-type="genus" reg="Machleida">Machleida</tp:taxon-name-part> <tp:taxon-name-part taxon-name-part-type="species" reg="capillosa">capillosa</tp:taxon-name-part></tp:taxon-name> Wilke, 1925: 536 [syn. nov.] </comment></tp:nomenclature-citation></tp:nomenclature-citation-list></tp:nomenclature><tp:treatment-sec sec-type="material" id="SECID0EW6AE"><title>Material studied.</title><p><bold><italic>Syntype</italic></bold> of <italic><tp:taxon-name><tp:taxon-name-part taxon-name-part-type="genus" reg="Machleida">Machleida</tp:taxon-name-part> <tp:taxon-name-part taxon-name-part-type="species" reg="capillosa">capillosa</tp:taxon-name-part></tp:taxon-name></italic> (Berlin Mus.): “Natal Mus., / Maritzburg. / 1913-330”, “<tp:taxon-name><tp:taxon-name-part taxon-name-part-type="genus" reg="Machleida"/><tp:taxon-name-part taxon-name-part-type="species" reg="capillosa">capillosa</tp:taxon-name-part></tp:taxon-name> / sp. n.”. Two specimens (Transvaal Mus.): Tugela River / nr Kranskop / Lawrence &amp; / Haacke; single specimen (Transvaal Mus.): “S. Afr.: Zululand / Hluhluwe Game Res. / <named-content xmlns:xlink="http://www.w3.org/1999/xlink" content-type="dwc:verbatimCoordinates" xlink:type="simple"><named-content content-type="geo-json" specific-use="{&#34;type&#34;:&#34;Point&#34;,&#34;coordinates&#34;:[32.040000,-28.050000]}" id="NCID0EZAAG" xlink:type="simple">28.05S–32.04E</named-content></named-content>”, “20.111992: E-Y: 2840 / fung. Trunk &amp; litter / leg. Endrody – Younga”.</p></tp:treatment-sec><tp:treatment-sec sec-type="notes" id="SECID0E5AAG"><title>Notes.</title><p>During the preparation phase for this study the holotype of <italic><tp:taxon-name><tp:taxon-name-part taxon-name-part-type="genus" reg="Asida">Asida</tp:taxon-name-part> <tp:taxon-name-part taxon-name-part-type="species" reg="devia">devia</tp:taxon-name-part></tp:taxon-name></italic> was not found in any of the queried collections, i.e. Iziko Museum of South Africa in Cape Town and the institutions listed in the Material and methods section. However, the original description indicates several unique morphological features of this species (i.e. large body size, presence of densely distributed microtubercles on the elytral disc), which were used to differentiate it from other congeners.</p></tp:treatment-sec><tp:treatment-sec sec-type="redescription" id="SECID0EPBAG"><title>Redescription.</title><p>Length 13.0–14.0 mm, width of elytra 8.5–9.5 mm. Integument black, often densely coated with debris. <bold><italic>Head</italic></bold>: frons with longitudinal median depression, densely punctate (~0.2 diameters apart), each puncture with short yellowish rectangular, flattened scale-like seta; frontoclypeal suture medially indistinguishable, weakly indented at margins, with pair of lateral depressions; apical clypeal margin broadly and shallowly emarginate; clypeus projected toward front of body (Fig. <xref ref-type="fig" rid="F1">1E</xref>); apical margin of labrum strongly and sharply emarginate, densely punctate (~0.2 diameters apart), each puncture with short yellowish acuminate seta. Eye elongate oval, length approximately 8× width, weakly emarginate around epistomal base. Mentum with rounded base, not fully filling buccal cavity; anterior margin weakly medially emarginate; densely punctate, each puncture with single rectangular flattened scale-like seta. Submentum semicircular, concave medially, densely punctate. Antenna moderately clothed in erect acuminate yellowish setae; length of antennomeres 10+11 equal to 0.8 of antennomere 3 length; length of antenna equal to 0.75 of pronotal length. <bold><italic>Prothorax</italic></bold>: pronotal lateral margin sinuate, slightly raised. Pronotum widest below middle. Disc with two median carinae merging in middle; lateral tubercles confluent with median carinae, forming convexities situated above half pronotal length; surface densely punctate (~0.2 diameters apart), each puncture with short yellowish rectangular, flattened scale-like seta; anterior margin strongly emarginate, anterior apices strongly produced; base bisinuate. Hypomeron with shallow antennal sulcus, densely punctate (~0.2 diameters apart), each puncture with short yellowish rectangular, flattened scale-like seta. Prosternal process strongly convex, without median sulcus (ventral view). <bold><italic>Pterothorax</italic></bold>: scutellum without median groove. Elytra widest behind middle, clothed with extremely short yellowish rectangular, flattened scale-like setae and microtubercles (Fig. <xref ref-type="fig" rid="F3">3D</xref>); marginal costae present, tuberculate, apex of each tubercle densely covered with acuminate setae, divided near humera, with marginal branch extending to approximately middle of 4<sup>th</sup> abdominal ventrite, dorsal branch extending to base of 3<sup>rd</sup> abdominal ventrite, terminal tubercles transverse; disc rugose, without any trace of intervals and rows, covered with microtubercles; ventral portion of elytra basally impunctate. Elytral slope steep (falling at angle of 75°). Epipleura clearly distinguishable. Mesanepisternum, mesepimeron, and metepimeron impunctate or sparsely punctate. Meso- and metaventrite densely punctate and covered with acuminate setae. Lateral regions of metaventrite (between coxae) extremely short. <bold><italic>Legs</italic></bold>: apex of profemora with small denticle on outer margin. Femora and tibia densely punctate and setose. Tarsi cylindrical, not flattened. <bold><italic>Abdomen</italic></bold>: ventrites 1–3 moderately punctate and weakly rugulose; ventrites 4 and 5 densely punctate and setose; ventrite 5 without submarginal sulcus. <bold><italic>Terminalia</italic></bold>: aedeagus bipartite, with apical part slightly shorter than basal portion (Fig. <xref ref-type="fig" rid="F4">4C</xref>). Female specimens were not dissected due to scarcity of available materials.</p><fig id="F1" position="float" orientation="portrait"><object-id xmlns:xlink="http://www.w3.org/1999/xlink" content-type="doi" xlink:type="simple">10.3897/zookeys.898.46465.figure1</object-id><object-id xmlns:xlink="http://www.w3.org/1999/xlink" content-type="zenodo_dep_id" xlink:type="simple">3578707</object-id><object-id xmlns:xlink="http://www.w3.org/1999/xlink" content-type="arpha" xlink:type="simple">AB8A57F7-4BCD-5C02-8829-988DD796C967</object-id><label>Figure 1.</label><caption><p>Selected diagnostic characters proposed for <italic><tp:taxon-name><tp:taxon-name-part taxon-name-part-type="genus" reg="Machleida">Machleida</tp:taxon-name-part></tp:taxon-name></italic> and its species. <bold>A, B</bold> Pronotal disc with specific surface modifications <bold>C</bold> ventral aspect of postoral regions <bold>D</bold> antenna <bold>E, F</bold> dorsal aspect of head. Illustrated species: <bold>A, D</bold><italic><tp:taxon-name><tp:taxon-name-part taxon-name-part-type="genus" reg="Machleida">Machleida</tp:taxon-name-part> <tp:taxon-name-part taxon-name-part-type="species" reg="zofiae">zofiae</tp:taxon-name-part></tp:taxon-name></italic><bold>B</bold><italic><tp:taxon-name><tp:taxon-name-part taxon-name-part-type="genus" reg="Machleida">M.</tp:taxon-name-part> <tp:taxon-name-part taxon-name-part-type="species" reg="nodulosa">nodulosa</tp:taxon-name-part></tp:taxon-name></italic><bold>C</bold><italic><tp:taxon-name><tp:taxon-name-part taxon-name-part-type="genus" reg="Machleida">M.</tp:taxon-name-part> <tp:taxon-name-part taxon-name-part-type="species" reg="tarskii">tarskii</tp:taxon-name-part></tp:taxon-name></italic><bold>E</bold><italic><tp:taxon-name><tp:taxon-name-part taxon-name-part-type="genus" reg="Machleida">M.</tp:taxon-name-part> <tp:taxon-name-part taxon-name-part-type="species" reg="devia">devia</tp:taxon-name-part></tp:taxon-name></italic><bold>F</bold><italic><tp:taxon-name><tp:taxon-name-part taxon-name-part-type="genus" reg="Machleida">M.</tp:taxon-name-part> <tp:taxon-name-part taxon-name-part-type="species" reg="flagstaffensis">flagstaffensis</tp:taxon-name-part></tp:taxon-name></italic>.</p></caption><graphic xmlns:xlink="http://www.w3.org/1999/xlink" xlink:href="zookeys-898-083-g001.jpg" position="float" orientation="portrait" xlink:type="simple" id="oo_363751.jpg"><uri content-type="original_file" xlink:type="simple">https://binary.pensoft.net/fig/363751</uri></graphic></fig><fig id="F2" position="float" orientation="portrait"><object-id xmlns:xlink="http://www.w3.org/1999/xlink" content-type="doi" xlink:type="simple">10.3897/zookeys.898.46465.figure2</object-id><object-id xmlns:xlink="http://www.w3.org/1999/xlink" content-type="zenodo_dep_id" xlink:type="simple">3578709</object-id><object-id xmlns:xlink="http://www.w3.org/1999/xlink" content-type="arpha" xlink:type="simple">DC48BC36-43F3-501C-B1C1-34EAE7263B35</object-id><label>Figure 2.</label><caption><p>Habitus images of the studied species. <bold>A</bold><italic><tp:taxon-name><tp:taxon-name-part taxon-name-part-type="genus" reg="Machleida">Machleida</tp:taxon-name-part> <tp:taxon-name-part taxon-name-part-type="species" reg="banachi">banachi</tp:taxon-name-part></tp:taxon-name></italic><bold>B</bold><italic><tp:taxon-name><tp:taxon-name-part taxon-name-part-type="genus" reg="Machleida">M.</tp:taxon-name-part> <tp:taxon-name-part taxon-name-part-type="species" reg="devia">devia</tp:taxon-name-part></tp:taxon-name></italic><bold>C</bold><italic><tp:taxon-name><tp:taxon-name-part taxon-name-part-type="genus" reg="Machleida">M.</tp:taxon-name-part> <tp:taxon-name-part taxon-name-part-type="species" reg="flagstaffensis">flagstaffensis</tp:taxon-name-part></tp:taxon-name></italic><bold>D</bold><italic><tp:taxon-name><tp:taxon-name-part taxon-name-part-type="genus" reg="Machleida">M.</tp:taxon-name-part> <tp:taxon-name-part taxon-name-part-type="species" reg="nodulosa">nodulosa</tp:taxon-name-part></tp:taxon-name></italic><bold>E</bold><italic><tp:taxon-name><tp:taxon-name-part taxon-name-part-type="genus" reg="Machleida">M.</tp:taxon-name-part> <tp:taxon-name-part taxon-name-part-type="species" reg="tarskii">tarskii</tp:taxon-name-part></tp:taxon-name></italic><bold>F</bold><italic><tp:taxon-name><tp:taxon-name-part taxon-name-part-type="genus" reg="Machleida">M.</tp:taxon-name-part> <tp:taxon-name-part taxon-name-part-type="species" reg="zofiae">zofiae</tp:taxon-name-part></tp:taxon-name></italic>.</p></caption><graphic xmlns:xlink="http://www.w3.org/1999/xlink" xlink:href="zookeys-898-083-g002.jpg" position="float" orientation="portrait" xlink:type="simple" id="oo_363752.jpg"><uri content-type="original_file" xlink:type="simple">https://binary.pensoft.net/fig/363752</uri></graphic></fig><fig id="F3" position="float" orientation="portrait"><object-id xmlns:xlink="http://www.w3.org/1999/xlink" content-type="doi" xlink:type="simple">10.3897/zookeys.898.46465.figure3</object-id><object-id xmlns:xlink="http://www.w3.org/1999/xlink" content-type="zenodo_dep_id" xlink:type="simple">3578711</object-id><object-id xmlns:xlink="http://www.w3.org/1999/xlink" content-type="arpha" xlink:type="simple">FAA18944-BCAB-5EFD-928A-A27044CF1EF1</object-id><label>Figure 3.</label><caption><p>Morphological details of selected <italic><tp:taxon-name><tp:taxon-name-part taxon-name-part-type="genus" reg="Machleida">Machleida</tp:taxon-name-part></tp:taxon-name></italic> species. <bold>A, B</bold> Lateral aspect of elytron <bold>C</bold> scutellum and <bold>D, E</bold> elytral disc. Illustrated species: <bold>A</bold><italic><tp:taxon-name><tp:taxon-name-part taxon-name-part-type="genus" reg="Machleida">Machleida</tp:taxon-name-part> <tp:taxon-name-part taxon-name-part-type="species" reg="tarskii">tarskii</tp:taxon-name-part></tp:taxon-name></italic><bold>B</bold><italic><tp:taxon-name><tp:taxon-name-part taxon-name-part-type="genus" reg="Machleida">M.</tp:taxon-name-part> <tp:taxon-name-part taxon-name-part-type="species" reg="banachi">banachi</tp:taxon-name-part></tp:taxon-name></italic><bold>C</bold><italic><tp:taxon-name><tp:taxon-name-part taxon-name-part-type="genus" reg="Machleida">M.</tp:taxon-name-part> <tp:taxon-name-part taxon-name-part-type="species" reg="zofiae">zofiae</tp:taxon-name-part></tp:taxon-name></italic><bold>D</bold><italic><tp:taxon-name><tp:taxon-name-part taxon-name-part-type="genus" reg="Machleida">M.</tp:taxon-name-part> <tp:taxon-name-part taxon-name-part-type="species" reg="devia">devia</tp:taxon-name-part></tp:taxon-name></italic><bold>E</bold><italic><tp:taxon-name><tp:taxon-name-part taxon-name-part-type="genus" reg="Machleida">M.</tp:taxon-name-part> <tp:taxon-name-part taxon-name-part-type="species" reg="nodulosa">nodulosa</tp:taxon-name-part></tp:taxon-name></italic>.</p></caption><graphic xmlns:xlink="http://www.w3.org/1999/xlink" xlink:href="zookeys-898-083-g003.jpg" position="float" orientation="portrait" xlink:type="simple" id="oo_363753.jpg"><uri content-type="original_file" xlink:type="simple">https://binary.pensoft.net/fig/363753</uri></graphic></fig><fig id="F4" position="float" orientation="portrait"><object-id xmlns:xlink="http://www.w3.org/1999/xlink" content-type="doi" xlink:type="simple">10.3897/zookeys.898.46465.figure4</object-id><object-id xmlns:xlink="http://www.w3.org/1999/xlink" content-type="zenodo_dep_id" xlink:type="simple">3578713</object-id><object-id xmlns:xlink="http://www.w3.org/1999/xlink" content-type="arpha" xlink:type="simple">974EA1BF-863D-5422-87E6-3369906CC7E2</object-id><label>Figure 4.</label><caption><p>Female and male terminalia of <italic><tp:taxon-name><tp:taxon-name-part taxon-name-part-type="genus" reg="Machleida">Machleida</tp:taxon-name-part></tp:taxon-name></italic>. <bold>A, B</bold> Ovipositor and genital tubes of <italic><tp:taxon-name><tp:taxon-name-part taxon-name-part-type="genus" reg="Machleida">Machleida</tp:taxon-name-part> <tp:taxon-name-part taxon-name-part-type="species" reg="flagstaffensis">flagstaffensis</tp:taxon-name-part></tp:taxon-name></italic><bold>C</bold> aedeagus of <italic><tp:taxon-name><tp:taxon-name-part taxon-name-part-type="genus" reg="Machleida">M.</tp:taxon-name-part> <tp:taxon-name-part taxon-name-part-type="species" reg="devia">devia</tp:taxon-name-part></tp:taxon-name></italic>.</p></caption><graphic xmlns:xlink="http://www.w3.org/1999/xlink" xlink:href="zookeys-898-083-g004.jpg" position="float" orientation="portrait" xlink:type="simple" id="oo_363754.jpg"><uri content-type="original_file" xlink:type="simple">https://binary.pensoft.net/fig/363754</uri></graphic></fig></tp:treatment-sec><tp:treatment-sec sec-type="Notes on synonymy" id="SECID0EYMAG"><title>Notes on synonymy.</title><p>Type investigation of <italic><tp:taxon-name><tp:taxon-name-part taxon-name-part-type="genus" reg="Machleida">Machleida</tp:taxon-name-part> <tp:taxon-name-part taxon-name-part-type="species" reg="capillosa">capillosa</tp:taxon-name-part></tp:taxon-name></italic> did not reveal any characters to support its taxonomic distinctiveness from <italic><tp:taxon-name><tp:taxon-name-part taxon-name-part-type="genus" reg="Asida">Asida</tp:taxon-name-part> <tp:taxon-name-part taxon-name-part-type="species" reg="devia">devia</tp:taxon-name-part></tp:taxon-name></italic> (e.g. both share a unique structure of elytral disc – surface densely covered with microtubercles) (<xref ref-type="bibr" rid="B15">Péringuey 1899</xref>). Furthermore, both species have the same <italic>locus typicus</italic> (“Maritzburg”, South Africa). As a result, M. <italic><tp:taxon-name><tp:taxon-name-part taxon-name-part-type="genus" reg="Machleida"/><tp:taxon-name-part taxon-name-part-type="species" reg="capillosa">capillosa</tp:taxon-name-part></tp:taxon-name></italic> is considered here as a junior subjective synonym of <italic><tp:taxon-name><tp:taxon-name-part taxon-name-part-type="genus" reg="Asida">Asida</tp:taxon-name-part> <tp:taxon-name-part taxon-name-part-type="species" reg="devia">devia</tp:taxon-name-part></tp:taxon-name></italic>.</p></tp:treatment-sec><tp:treatment-sec sec-type="distribution" id="SECID0EPOAG"><title>Distribution.</title><p>Representatives of this species have been collected in the following ecoregions of South Africa (Fig. <xref ref-type="fig" rid="F5">5</xref>): Drakensberg Montane Woodlands and Grasslands, Maputaland-Pondoland bushland and thickets.</p><fig id="F5" position="float" orientation="portrait"><object-id xmlns:xlink="http://www.w3.org/1999/xlink" content-type="doi" xlink:type="simple">10.3897/zookeys.898.46465.figure5</object-id><object-id xmlns:xlink="http://www.w3.org/1999/xlink" content-type="zenodo_dep_id" xlink:type="simple">3578715</object-id><object-id xmlns:xlink="http://www.w3.org/1999/xlink" content-type="arpha" xlink:type="simple">D87C6F47-7B78-55E0-995D-2D45A3F41D3C</object-id><label>Figure 5.</label><caption><p>Distribution of species of the genus <italic><tp:taxon-name><tp:taxon-name-part taxon-name-part-type="genus" reg="Machleida">Machleida</tp:taxon-name-part></tp:taxon-name></italic>.</p></caption><graphic xmlns:xlink="http://www.w3.org/1999/xlink" xlink:href="zookeys-898-083-g005.jpg" position="float" orientation="portrait" xlink:type="simple" id="oo_363755.jpg"><uri content-type="original_file" xlink:type="simple">https://binary.pensoft.net/fig/363755</uri></graphic></fig></tp:treatment-sec><ref-list><ref id="B27"><mixed-citation xmlns:xlink="http://www.w3.org/1999/xlink" xlink:type="simple"><person-group><name name-style="western"><surname>Wilke</surname><given-names>S</given-names></name></person-group> (<year>1925</year>) <article-title>Dersudafrikanische Formenkreis der Asidinen (Col. Tenebr.).</article-title><source>Deutsche Entomologische Zeitschrift</source><volume>1924</volume>: <fpage>517</fpage>–<lpage>549</lpage>. <ext-link xlink:type="simple" ext-link-type="doi" xlink:href="10.1002/mmnd.192419240602">https://doi.org/10.1002/mmnd.192419240602</ext-link></mixed-citation></ref><ref id="B15"><mixed-citation xmlns:xlink="http://www.w3.org/1999/xlink" xlink:type="simple"><person-group><name name-style="western"><surname>Péringuey</surname><given-names>LA</given-names></name></person-group> (<year>1899</year>) <article-title>Fifth contribution to the South-African coleopterous fauna.</article-title><source>Annals of the South Africa Museum</source><volume>1</volume>: <fpage>240</fpage>–<lpage>330</lpage>.</mixed-citation></ref></ref-list></tp:taxon-treatment>
