# Supplementary material for: Taxonomic revision of the genus Machleida Fåhraeus, 1870 (Tenebrionidae, Pimeliinae, Asidini)
Source: Zookeys. 2019 Dec 10;898:83–102. doi: 10.3897/zookeys.898.46465 (PMC6926426; doi:10.3897/zookeys.898.46465)
Supplement: XML Treatment for Machleida flagstaffensis [file zookeys.898.46465-treatment5.xml]

<!DOCTYPE tp:taxon-treatment
  PUBLIC "-//TaxonX//DTD Taxonomic Treatment Publishing DTD v0 20100105//EN" "tax-treatment-NSO.dtd">
<tp:taxon-treatment xmlns:tp="http://www.plazi.org/taxpub"><tp:treatment-meta><kwd-group><label>Taxon classification</label><kwd><named-content xmlns:xlink="http://www.w3.org/1999/xlink" content-type="kingdom">Animalia</named-content></kwd><kwd><named-content xmlns:xlink="http://www.w3.org/1999/xlink" content-type="order">Coleoptera</named-content></kwd><kwd><named-content xmlns:xlink="http://www.w3.org/1999/xlink" content-type="family">Tenebrionidae</named-content></kwd></kwd-group><mixed-citation publication-type="journal"><person-group><name><surname>Kamiński</surname><given-names>Marcin J.</given-names></name><name><surname>Kanda</surname><given-names>Kojun</given-names></name><name><surname>Smith</surname><given-names>Aaron D.</given-names></name></person-group><article-title>Taxonomic revision of the genus <italic><tp:taxon-name><tp:taxon-name-part taxon-name-part-type="genus" reg="Machleida">Machleida</tp:taxon-name-part></tp:taxon-name></italic> Fåhraeus, 1870 (<tp:taxon-name><tp:taxon-name-part taxon-name-part-type="family">Tenebrionidae</tp:taxon-name-part></tp:taxon-name>, <tp:taxon-name><tp:taxon-name-part taxon-name-part-type="subfamily">Pimeliinae</tp:taxon-name-part></tp:taxon-name>, <tp:taxon-name><tp:taxon-name-part taxon-name-part-type="tribe">Asidini</tp:taxon-name-part></tp:taxon-name>)</article-title><source>Zookeys</source><day>10</day><month>12</month><year>2019</year><volume>898</volume><fpage>83</fpage><lpage>102</lpage><pub-id pub-id-type="doi">10.3897/zookeys.898.46465</pub-id></mixed-citation></tp:treatment-meta><tp:nomenclature><tp:taxon-name><object-id xmlns:xlink="http://www.w3.org/1999/xlink" content-type="arpha" xlink:type="simple">5E99ED5A-61F2-5EA7-A602-9E679C266931</object-id>
            <tp:taxon-name-part taxon-name-part-type="genus" reg="Machleida">Machleida</tp:taxon-name-part>
            <tp:taxon-name-part taxon-name-part-type="species" reg="flagstaffensis">flagstaffensis</tp:taxon-name-part>
            <object-id xmlns:xlink="http://www.w3.org/1999/xlink" content-type="zoobank" xlink:type="simple">http://zoobank.org/1D55CB36-328A-4CA7-BA51-27434AEF42EF</object-id>
          </tp:taxon-name><tp:taxon-status xmlns:xlink="http://www.w3.org/1999/xlink" xlink:type="simple">sp. nov.</tp:taxon-status><xref ref-type="fig" rid="F1">Figs 1F</xref><xref ref-type="fig" rid="F2">, 2C</xref><xref ref-type="fig" rid="F4">, 4A, B</xref><xref ref-type="fig" rid="F5">, 5</xref></tp:nomenclature><tp:treatment-sec sec-type="type material" id="SECID0ER3AG"><title>Type material.</title><p><bold><italic>Holotype</italic></bold> (Transvaal Mus.): “1.12.1988; E-Y:2593 / forest floor litter / leg. Endrody-Younga”, “S. Afr., Transkei / Ntsubane forest / <named-content xmlns:xlink="http://www.w3.org/1999/xlink" content-type="dwc:verbatimCoordinates" xlink:type="simple"><named-content content-type="geo-json" specific-use="{&#34;type&#34;:&#34;Point&#34;,&#34;coordinates&#34;:[29.440000,-31.270000]}" id="NCID0E63AG" xlink:type="simple">31.27S–29.44E</named-content></named-content>”. <bold><italic>Paratypes</italic></bold>: single specimen (Transvaal Mus.): same data as holotype; single specimen (Transvaal Mus.): “24.11.1987; E-Y:2533 / indig. Forest litter / leg. Endrody-Younga”, “S. Afr., Transkei / Silaka For. Reserve / <named-content xmlns:xlink="http://www.w3.org/1999/xlink" content-type="dwc:verbatimCoordinates" xlink:type="simple"><named-content content-type="geo-json" specific-use="{&#34;type&#34;:&#34;Point&#34;,&#34;coordinates&#34;:[29.300000,-31.330000]}" id="NCID0EK4AG" xlink:type="simple">31.33S–29.30E</named-content></named-content>”</p></tp:treatment-sec><tp:treatment-sec sec-type="diagnosis" id="SECID0EP4AG"><title>Diagnosis.</title><p>On account of a large body size this species is similar to <italic><tp:taxon-name><tp:taxon-name-part taxon-name-part-type="genus" reg="Machleida">Machleida</tp:taxon-name-part> <tp:taxon-name-part taxon-name-part-type="species" reg="devia">devia</tp:taxon-name-part></tp:taxon-name></italic>. Both species can be separated by the characters listed in the identification key provided above.</p></tp:treatment-sec><tp:treatment-sec sec-type="description" id="SECID0EA5AG"><title>Description.</title><p>Length 13.0–15.0 mm, width of elytra 7.0–7.5 mm. Integument brownish, often densely coated with debris. <bold><italic>Head</italic></bold>: frons with longitudinal median depression, densely punctate (~0.2 diameters apart), each puncture with short yellowish acuminate seta; frontoclypeal suture medially indistinguishable, weakly indented at margins, with pair of lateral depressions; apical clypeal margin broadly shallowly emarginate; clypeus projected toward front of body (Fig. <xref ref-type="fig" rid="F1">1F</xref>); apical margin of labrum sharply emarginate, densely punctate (~0.2 diameters apart), each puncture with short yellowish seta. Eye elongate oval, length approximately 6× width, weakly emarginate around epistomal base. Mentum with rounded base, not fully filling buccal cavity, anterior margin weakly medially emarginate; densely punctate, punctures moderately sized, each with single slender setae. Submentum triangular, concave, densely punctate. Antenna moderately clothed in erect acuminate clear to yellowish setae; length of antennomeres 10+11 equal to 0.9 of antennomere 3 length; antennomeres 10+11 noticeably widended; length of antenna equal to 0.75 of pronotal length. <bold><italic>Prothorax</italic></bold>: pronotal lateral margin rounded, slightly elevated. Pronotum widest in middle base. Disc with two median carinae merging in middle, and lateral tubercles situated above half pronotal length; surface sparsely punctate, covered with noticeable microsculpture and extremely short, brownish setae. Median carinae and remaining tubercles apically covered with elongated scale-like setae and short elongated setae; anterior margin emarginate, densely setose; base bisinuate. Hypomeron with relatively deep antennal sulcus, impunctate. Prosternal process strongly convex, rounded at apex. <bold><italic>Pterothorax</italic></bold>: scutellum with median longitudinal grove. Elytra widest behind middle; surface between tubercles glabrous, covered with microsculpture; marginal costae present, tuberculate, apex of each tubercle densely covered with numerous short acuminate setae and large single scale-like seta apically, divided near humera, marginal branch extending to approximately middle of 4<sup>th</sup> abdominal ventrite, dorsal branch extending to base of 3<sup>rd</sup> abdominal ventrite, terminal tubercles transverse; disc without any trace of intervals or rows, sparsely covered with tubercles; ventral portion of elytra basally impunctate. Elytral slope steep (falling at angle of 75°). Epipleuron indistinguishable from neighbouring portion of elytra. Mesanepisternum, mesepimeron, and metepimeron sparsely punctate. Meso- and metaventrite sparsely punctate and covered with setae. Lateral regions of metaventrite (between coxae) extremely short. <bold><italic>Legs</italic></bold>: apex of profemora with small denticle on outer margin. Femora and tibia densely punctate and setose. Tarsi cylindrical, not flattened. <bold><italic>Abdomen</italic></bold>: ventrites 1–3 sparsely punctate and setose; ventrites 4 and 5 moderately punctate and setose; ventrite 5 without submarginal sulcus. <bold><italic>Terminalia</italic></bold>: ovipositor with paraproct much longer that coxites, plates 2–4 fused (Fig. <xref ref-type="fig" rid="F4">4A</xref>). Genital tubes similarly structured to other <tp:taxon-name><tp:taxon-name-part taxon-name-part-type="tribe">Asidini</tp:taxon-name-part></tp:taxon-name> (Fig. <xref ref-type="fig" rid="F4">4B</xref>). Male specimens were not dissected due to scarcity of available materials.</p></tp:treatment-sec><tp:treatment-sec sec-type="etymology" id="SECID0EN6AG"><title>Etymology.</title><p>The species epithet refers to Flagstaff (Eastern Cape, South Africa), a town near the collecting localities of this new species.</p></tp:treatment-sec><tp:treatment-sec sec-type="distribution" id="SECID0ES6AG"><title>Distribution.</title><p>Representatives of this species have been collected in the following ecoregions of South Africa (Fig. <xref ref-type="fig" rid="F5">5</xref>): KwaZulu-Cape coastal forest mosaic, Maputaland-Pondoland bushland and thickets.</p></tp:treatment-sec><tp:treatment-sec><!--Section generated to contain objects referenced in tp:taxon-treatment.--><fig id="F1" position="float" orientation="portrait"><object-id xmlns:xlink="http://www.w3.org/1999/xlink" content-type="doi" xlink:type="simple">10.3897/zookeys.898.46465.figure1</object-id><object-id xmlns:xlink="http://www.w3.org/1999/xlink" content-type="zenodo_dep_id" xlink:type="simple">3578707</object-id><object-id xmlns:xlink="http://www.w3.org/1999/xlink" content-type="arpha" xlink:type="simple">AB8A57F7-4BCD-5C02-8829-988DD796C967</object-id><label>Figure 1.</label><caption><p>Selected diagnostic characters proposed for <italic><tp:taxon-name><tp:taxon-name-part taxon-name-part-type="genus" reg="Machleida">Machleida</tp:taxon-name-part></tp:taxon-name></italic> and its species. <bold>A, B</bold> Pronotal disc with specific surface modifications <bold>C</bold> ventral aspect of postoral regions <bold>D</bold> antenna <bold>E, F</bold> dorsal aspect of head. Illustrated species: <bold>A, D</bold><italic><tp:taxon-name><tp:taxon-name-part taxon-name-part-type="genus" reg="Machleida">Machleida</tp:taxon-name-part> <tp:taxon-name-part taxon-name-part-type="species" reg="zofiae">zofiae</tp:taxon-name-part></tp:taxon-name></italic><bold>B</bold><italic><tp:taxon-name><tp:taxon-name-part taxon-name-part-type="genus" reg="Machleida">M.</tp:taxon-name-part> <tp:taxon-name-part taxon-name-part-type="species" reg="nodulosa">nodulosa</tp:taxon-name-part></tp:taxon-name></italic><bold>C</bold><italic><tp:taxon-name><tp:taxon-name-part taxon-name-part-type="genus" reg="Machleida">M.</tp:taxon-name-part> <tp:taxon-name-part taxon-name-part-type="species" reg="tarskii">tarskii</tp:taxon-name-part></tp:taxon-name></italic><bold>E</bold><italic><tp:taxon-name><tp:taxon-name-part taxon-name-part-type="genus" reg="Machleida">M.</tp:taxon-name-part> <tp:taxon-name-part taxon-name-part-type="species" reg="devia">devia</tp:taxon-name-part></tp:taxon-name></italic><bold>F</bold><italic><tp:taxon-name><tp:taxon-name-part taxon-name-part-type="genus" reg="Machleida">M.</tp:taxon-name-part> <tp:taxon-name-part taxon-name-part-type="species" reg="flagstaffensis">flagstaffensis</tp:taxon-name-part></tp:taxon-name></italic>.</p></caption><graphic xmlns:xlink="http://www.w3.org/1999/xlink" xlink:href="zookeys-898-083-g001.jpg" position="float" orientation="portrait" xlink:type="simple" id="oo_363751.jpg"><uri content-type="original_file" xlink:type="simple">https://binary.pensoft.net/fig/363751</uri></graphic></fig><fig id="F2" position="float" orientation="portrait"><object-id xmlns:xlink="http://www.w3.org/1999/xlink" content-type="doi" xlink:type="simple">10.3897/zookeys.898.46465.figure2</object-id><object-id xmlns:xlink="http://www.w3.org/1999/xlink" content-type="zenodo_dep_id" xlink:type="simple">3578709</object-id><object-id xmlns:xlink="http://www.w3.org/1999/xlink" content-type="arpha" xlink:type="simple">DC48BC36-43F3-501C-B1C1-34EAE7263B35</object-id><label>Figure 2.</label><caption><p>Habitus images of the studied species. <bold>A</bold><italic><tp:taxon-name><tp:taxon-name-part taxon-name-part-type="genus" reg="Machleida">Machleida</tp:taxon-name-part> <tp:taxon-name-part taxon-name-part-type="species" reg="banachi">banachi</tp:taxon-name-part></tp:taxon-name></italic><bold>B</bold><italic><tp:taxon-name><tp:taxon-name-part taxon-name-part-type="genus" reg="Machleida">M.</tp:taxon-name-part> <tp:taxon-name-part taxon-name-part-type="species" reg="devia">devia</tp:taxon-name-part></tp:taxon-name></italic><bold>C</bold><italic><tp:taxon-name><tp:taxon-name-part taxon-name-part-type="genus" reg="Machleida">M.</tp:taxon-name-part> <tp:taxon-name-part taxon-name-part-type="species" reg="flagstaffensis">flagstaffensis</tp:taxon-name-part></tp:taxon-name></italic><bold>D</bold><italic><tp:taxon-name><tp:taxon-name-part taxon-name-part-type="genus" reg="Machleida">M.</tp:taxon-name-part> <tp:taxon-name-part taxon-name-part-type="species" reg="nodulosa">nodulosa</tp:taxon-name-part></tp:taxon-name></italic><bold>E</bold><italic><tp:taxon-name><tp:taxon-name-part taxon-name-part-type="genus" reg="Machleida">M.</tp:taxon-name-part> <tp:taxon-name-part taxon-name-part-type="species" reg="tarskii">tarskii</tp:taxon-name-part></tp:taxon-name></italic><bold>F</bold><italic><tp:taxon-name><tp:taxon-name-part taxon-name-part-type="genus" reg="Machleida">M.</tp:taxon-name-part> <tp:taxon-name-part taxon-name-part-type="species" reg="zofiae">zofiae</tp:taxon-name-part></tp:taxon-name></italic>.</p></caption><graphic xmlns:xlink="http://www.w3.org/1999/xlink" xlink:href="zookeys-898-083-g002.jpg" position="float" orientation="portrait" xlink:type="simple" id="oo_363752.jpg"><uri content-type="original_file" xlink:type="simple">https://binary.pensoft.net/fig/363752</uri></graphic></fig><fig id="F4" position="float" orientation="portrait"><object-id xmlns:xlink="http://www.w3.org/1999/xlink" content-type="doi" xlink:type="simple">10.3897/zookeys.898.46465.figure4</object-id><object-id xmlns:xlink="http://www.w3.org/1999/xlink" content-type="zenodo_dep_id" xlink:type="simple">3578713</object-id><object-id xmlns:xlink="http://www.w3.org/1999/xlink" content-type="arpha" xlink:type="simple">974EA1BF-863D-5422-87E6-3369906CC7E2</object-id><label>Figure 4.</label><caption><p>Female and male terminalia of <italic><tp:taxon-name><tp:taxon-name-part taxon-name-part-type="genus" reg="Machleida">Machleida</tp:taxon-name-part></tp:taxon-name></italic>. <bold>A, B</bold> Ovipositor and genital tubes of <italic><tp:taxon-name><tp:taxon-name-part taxon-name-part-type="genus" reg="Machleida">Machleida</tp:taxon-name-part> <tp:taxon-name-part taxon-name-part-type="species" reg="flagstaffensis">flagstaffensis</tp:taxon-name-part></tp:taxon-name></italic><bold>C</bold> aedeagus of <italic><tp:taxon-name><tp:taxon-name-part taxon-name-part-type="genus" reg="Machleida">M.</tp:taxon-name-part> <tp:taxon-name-part taxon-name-part-type="species" reg="devia">devia</tp:taxon-name-part></tp:taxon-name></italic>.</p></caption><graphic xmlns:xlink="http://www.w3.org/1999/xlink" xlink:href="zookeys-898-083-g004.jpg" position="float" orientation="portrait" xlink:type="simple" id="oo_363754.jpg"><uri content-type="original_file" xlink:type="simple">https://binary.pensoft.net/fig/363754</uri></graphic></fig><fig id="F5" position="float" orientation="portrait"><object-id xmlns:xlink="http://www.w3.org/1999/xlink" content-type="doi" xlink:type="simple">10.3897/zookeys.898.46465.figure5</object-id><object-id xmlns:xlink="http://www.w3.org/1999/xlink" content-type="zenodo_dep_id" xlink:type="simple">3578715</object-id><object-id xmlns:xlink="http://www.w3.org/1999/xlink" content-type="arpha" xlink:type="simple">D87C6F47-7B78-55E0-995D-2D45A3F41D3C</object-id><label>Figure 5.</label><caption><p>Distribution of species of the genus <italic><tp:taxon-name><tp:taxon-name-part taxon-name-part-type="genus" reg="Machleida">Machleida</tp:taxon-name-part></tp:taxon-name></italic>.</p></caption><graphic xmlns:xlink="http://www.w3.org/1999/xlink" xlink:href="zookeys-898-083-g005.jpg" position="float" orientation="portrait" xlink:type="simple" id="oo_363755.jpg"><uri content-type="original_file" xlink:type="simple">https://binary.pensoft.net/fig/363755</uri></graphic></fig></tp:treatment-sec></tp:taxon-treatment>
