# Supplementary material for: Taxonomic revision of the genus Machleida Fåhraeus, 1870 (Tenebrionidae, Pimeliinae, Asidini)
Source: Zookeys. 2019 Dec 10;898:83–102. doi: 10.3897/zookeys.898.46465 (PMC6926426; doi:10.3897/zookeys.898.46465)
Supplement: XML Treatment for Machleida zofiae [file zookeys.898.46465-treatment7.xml]

<!DOCTYPE tp:taxon-treatment
  PUBLIC "-//TaxonX//DTD Taxonomic Treatment Publishing DTD v0 20100105//EN" "tax-treatment-NSO.dtd">
<tp:taxon-treatment xmlns:tp="http://www.plazi.org/taxpub"><tp:treatment-meta><kwd-group><label>Taxon classification</label><kwd><named-content xmlns:xlink="http://www.w3.org/1999/xlink" content-type="kingdom">Animalia</named-content></kwd><kwd><named-content xmlns:xlink="http://www.w3.org/1999/xlink" content-type="order">Coleoptera</named-content></kwd><kwd><named-content xmlns:xlink="http://www.w3.org/1999/xlink" content-type="family">Tenebrionidae</named-content></kwd></kwd-group><mixed-citation publication-type="journal"><person-group><name><surname>Kamiński</surname><given-names>Marcin J.</given-names></name><name><surname>Kanda</surname><given-names>Kojun</given-names></name><name><surname>Smith</surname><given-names>Aaron D.</given-names></name></person-group><article-title>Taxonomic revision of the genus <italic><tp:taxon-name><tp:taxon-name-part taxon-name-part-type="genus" reg="Machleida">Machleida</tp:taxon-name-part></tp:taxon-name></italic> Fåhraeus, 1870 (<tp:taxon-name><tp:taxon-name-part taxon-name-part-type="family">Tenebrionidae</tp:taxon-name-part></tp:taxon-name>, <tp:taxon-name><tp:taxon-name-part taxon-name-part-type="subfamily">Pimeliinae</tp:taxon-name-part></tp:taxon-name>, <tp:taxon-name><tp:taxon-name-part taxon-name-part-type="tribe">Asidini</tp:taxon-name-part></tp:taxon-name>)</article-title><source>Zookeys</source><day>10</day><month>12</month><year>2019</year><volume>898</volume><fpage>83</fpage><lpage>102</lpage><pub-id pub-id-type="doi">10.3897/zookeys.898.46465</pub-id></mixed-citation></tp:treatment-meta><tp:nomenclature><tp:taxon-name><object-id xmlns:xlink="http://www.w3.org/1999/xlink" content-type="arpha" xlink:type="simple">BE40D4F5-6390-5B10-B239-0B238CE7F7FB</object-id>
            <tp:taxon-name-part taxon-name-part-type="genus" reg="Machleida">Machleida</tp:taxon-name-part>
            <tp:taxon-name-part taxon-name-part-type="species" reg="zofiae">zofiae</tp:taxon-name-part>
            <object-id xmlns:xlink="http://www.w3.org/1999/xlink" content-type="zoobank" xlink:type="simple">http://zoobank.org/721AF25A-EC87-4DD1-B138-F020C37759D1</object-id>
          </tp:taxon-name><tp:taxon-authority>Kamiński</tp:taxon-authority><tp:taxon-status xmlns:xlink="http://www.w3.org/1999/xlink" xlink:type="simple">sp. nov.</tp:taxon-status></tp:nomenclature><tp:treatment-sec sec-type="type material" id="SECID0E2FBG"><title>Type material.</title><p><bold><italic>Holotype</italic></bold> (Transvaal Mus.): “Transkei: coast / Dwesa for. Res. / <named-content xmlns:xlink="http://www.w3.org/1999/xlink" content-type="dwc:verbatimCoordinates" xlink:type="simple"><named-content content-type="geo-json" specific-use="{&#34;type&#34;:&#34;Point&#34;,&#34;coordinates&#34;:[28.500000,-32.170000]}" id="NCID0EJGBG" xlink:type="simple">32.17S–28.50E</named-content></named-content>”, “26.2.1985; E-Y: 2165 / groundtraps, 7 days / leg. Endrody-Younga”, “groundtrap with / banana bait”.</p></tp:treatment-sec><tp:treatment-sec sec-type="diagnosis" id="SECID0EOGBG"><title>Diagnosis.</title><p>Easily distinguishable from other congeners by the specific structure of pronotum: disc with median carinae interrupted in the middle of pronotal disc (Fig. <xref ref-type="fig" rid="F1">1A</xref>); lateral tubercles situated below the half pronotal length (Fig. <xref ref-type="fig" rid="F1">1A</xref>). This is also the only <italic><tp:taxon-name><tp:taxon-name-part taxon-name-part-type="genus" reg="Machleida">Machleida</tp:taxon-name-part></tp:taxon-name></italic> species with relatively large tuberculate horns on frons. Superficially this species can be confused with <italic><tp:taxon-name><tp:taxon-name-part taxon-name-part-type="genus" reg="Machleida">M.</tp:taxon-name-part> <tp:taxon-name-part taxon-name-part-type="species" reg="flagstaffensis">flagstaffensis</tp:taxon-name-part></tp:taxon-name></italic>. However, besides the characters listed above those two species can be distinguished by different structure of elytral slope, i.e. steep in <italic><tp:taxon-name><tp:taxon-name-part taxon-name-part-type="genus" reg="Machleida"/><tp:taxon-name-part taxon-name-part-type="species" reg="flagstaffensis">flagstaffensis</tp:taxon-name-part></tp:taxon-name></italic> (falling at angle of 75°) versus gradually falling in <italic><tp:taxon-name><tp:taxon-name-part taxon-name-part-type="genus" reg="Machleida"/><tp:taxon-name-part taxon-name-part-type="species" reg="zofiae">zofiae</tp:taxon-name-part></tp:taxon-name></italic> (at angle of 50°).</p></tp:treatment-sec><tp:treatment-sec sec-type="description" id="SECID0ECIBG"><title>Description.</title><p>Length 11.5 mm, width of elytra 5.5 mm. Integument brownish, densely coated with debris. <bold><italic>Head</italic></bold>: frons with pair of tuberculate horns, densely punctate (~0.2 diameters apart), each puncture with short yellowish acuminate seta; frontoclypeal suture medially indistinguishable, indented at margins, with pair of lateral depressions; apical clypeal margin broadly and shallowly emarginate; clypeus slightly projected toward front of body; apical margin of labrum strongly emarginate, densely punctate apically (~0.2 diameters apart), each puncture with short, yellowish seta. Eye elongate oval, length approximately 4× width, weakly emarginate around epistomal base. Mentum with rounded base, not fully filling buccal cavity, anterior margin medially emarginate; sparsely punctate, each puncture with single seta. Submentum semicircular, concave, impunctate. Antenna moderately clothed in erect acuminate clear to yellowish setae; length of antennomeres 10+11 equal that of antennomere 3 (Fig. <xref ref-type="fig" rid="F1">1D</xref>); length of antenna equal to 0.85 of pronotal length. <bold><italic>Prothorax</italic></bold>: pronotal lateral margin sinuate, strongly raised, densely covered with setae. Pronotum widest in middle. Disc with median carinae not merging in middle (Fig. <xref ref-type="fig" rid="F1">1A</xref>); lateral tubercles located below half pronotal length; surface moderately to densely punctate (0.2–2.0 diameters apart), punctures with flattened setae; anterior margin strongly emarginate, anterior apices strongly produced; base bisinuate. Hypomeron with shallow antennal sulcus, sparsely punctate or impunctate. Prosternal process strongly convex, densely covered with short scale-like setae, longitudinally depressed in middle (ventral view). <bold><italic>Pterothorax</italic></bold>: scutellum with median longitudinal grove (Fig. <xref ref-type="fig" rid="F3">3C</xref>). Elytra widest behind middle, impunctate; two marginal rows of tubercles present, apex of each tubercle densely covered with acuminate setae, marginal branch extending to approximately base of 4<sup>th</sup> abdominal ventrite, dorsal branch extending to middle of 3<sup>th</sup> abdominal ventrite; terminal tubercles of both rows enlarged; disc without any trace of intervals, covered with tubercles distributed in two rows near suture, each tubercle apically with dense patch of setae, surface of disc glabrous between tubercles; ventral portion of elytra, mesanepisternum, mesepimeron, and metepimeron impunctate, sparsely covered with short brownish setae. Elytral slope gradually falling towards elytral apex. Epipleuron clearly distinguishable. Meso- and metaventrite moderately punctate and covered with yellowish setae. Lateral regions of metaventrite extremely short. <bold><italic>Legs</italic></bold>: apex of profemora with small denticle on outer margin. Femora and tibia densely punctate and setose. Tarsi cylindrical, not flattened. <bold><italic>Abdomen</italic></bold>: ventrites 1–4 sparsely covered with short, brownish setae; ventrite 5 moderately punctate and setose, (yellowish setae) without submarginal sulcus. <bold><italic>Terminalia</italic></bold>: single holotype was not dissected.</p></tp:treatment-sec><tp:treatment-sec sec-type="etymology" id="SECID0EKJBG"><title>Etymology.</title><p><italic><tp:taxon-name><tp:taxon-name-part taxon-name-part-type="genus" reg="Machleida">Machleida</tp:taxon-name-part> <tp:taxon-name-part taxon-name-part-type="species" reg="zofiae">zofiae</tp:taxon-name-part></tp:taxon-name></italic> is named in honour of the first author's daughter, Zofia Irena Kamińska, born on November 3, 2018 (Flagstaff, USA).</p></tp:treatment-sec><tp:treatment-sec sec-type="distribution" id="SECID0E2JBG"><title>Distribution.</title><p>The holotype of this species was collected in the following ecoregion of South Africa (Fig. <xref ref-type="fig" rid="F5">5</xref>): KwaZulu-Cape coastal forest mosaic.</p></tp:treatment-sec><tp:treatment-sec><!--Section generated to contain objects referenced in tp:taxon-treatment.--><fig id="F1" position="float" orientation="portrait"><object-id xmlns:xlink="http://www.w3.org/1999/xlink" content-type="doi" xlink:type="simple">10.3897/zookeys.898.46465.figure1</object-id><object-id xmlns:xlink="http://www.w3.org/1999/xlink" content-type="zenodo_dep_id" xlink:type="simple">3578707</object-id><object-id xmlns:xlink="http://www.w3.org/1999/xlink" content-type="arpha" xlink:type="simple">AB8A57F7-4BCD-5C02-8829-988DD796C967</object-id><label>Figure 1.</label><caption><p>Selected diagnostic characters proposed for <italic><tp:taxon-name><tp:taxon-name-part taxon-name-part-type="genus" reg="Machleida">Machleida</tp:taxon-name-part></tp:taxon-name></italic> and its species. <bold>A, B</bold> Pronotal disc with specific surface modifications <bold>C</bold> ventral aspect of postoral regions <bold>D</bold> antenna <bold>E, F</bold> dorsal aspect of head. Illustrated species: <bold>A, D</bold><italic><tp:taxon-name><tp:taxon-name-part taxon-name-part-type="genus" reg="Machleida">Machleida</tp:taxon-name-part> <tp:taxon-name-part taxon-name-part-type="species" reg="zofiae">zofiae</tp:taxon-name-part></tp:taxon-name></italic><bold>B</bold><italic><tp:taxon-name><tp:taxon-name-part taxon-name-part-type="genus" reg="Machleida">M.</tp:taxon-name-part> <tp:taxon-name-part taxon-name-part-type="species" reg="nodulosa">nodulosa</tp:taxon-name-part></tp:taxon-name></italic><bold>C</bold><italic><tp:taxon-name><tp:taxon-name-part taxon-name-part-type="genus" reg="Machleida">M.</tp:taxon-name-part> <tp:taxon-name-part taxon-name-part-type="species" reg="tarskii">tarskii</tp:taxon-name-part></tp:taxon-name></italic><bold>E</bold><italic><tp:taxon-name><tp:taxon-name-part taxon-name-part-type="genus" reg="Machleida">M.</tp:taxon-name-part> <tp:taxon-name-part taxon-name-part-type="species" reg="devia">devia</tp:taxon-name-part></tp:taxon-name></italic><bold>F</bold><italic><tp:taxon-name><tp:taxon-name-part taxon-name-part-type="genus" reg="Machleida">M.</tp:taxon-name-part> <tp:taxon-name-part taxon-name-part-type="species" reg="flagstaffensis">flagstaffensis</tp:taxon-name-part></tp:taxon-name></italic>.</p></caption><graphic xmlns:xlink="http://www.w3.org/1999/xlink" xlink:href="zookeys-898-083-g001.jpg" position="float" orientation="portrait" xlink:type="simple" id="oo_363751.jpg"><uri content-type="original_file" xlink:type="simple">https://binary.pensoft.net/fig/363751</uri></graphic></fig><fig id="F3" position="float" orientation="portrait"><object-id xmlns:xlink="http://www.w3.org/1999/xlink" content-type="doi" xlink:type="simple">10.3897/zookeys.898.46465.figure3</object-id><object-id xmlns:xlink="http://www.w3.org/1999/xlink" content-type="zenodo_dep_id" xlink:type="simple">3578711</object-id><object-id xmlns:xlink="http://www.w3.org/1999/xlink" content-type="arpha" xlink:type="simple">FAA18944-BCAB-5EFD-928A-A27044CF1EF1</object-id><label>Figure 3.</label><caption><p>Morphological details of selected <italic><tp:taxon-name><tp:taxon-name-part taxon-name-part-type="genus" reg="Machleida">Machleida</tp:taxon-name-part></tp:taxon-name></italic> species. <bold>A, B</bold> Lateral aspect of elytron <bold>C</bold> scutellum and <bold>D, E</bold> elytral disc. Illustrated species: <bold>A</bold><italic><tp:taxon-name><tp:taxon-name-part taxon-name-part-type="genus" reg="Machleida">Machleida</tp:taxon-name-part> <tp:taxon-name-part taxon-name-part-type="species" reg="tarskii">tarskii</tp:taxon-name-part></tp:taxon-name></italic><bold>B</bold><italic><tp:taxon-name><tp:taxon-name-part taxon-name-part-type="genus" reg="Machleida">M.</tp:taxon-name-part> <tp:taxon-name-part taxon-name-part-type="species" reg="banachi">banachi</tp:taxon-name-part></tp:taxon-name></italic><bold>C</bold><italic><tp:taxon-name><tp:taxon-name-part taxon-name-part-type="genus" reg="Machleida">M.</tp:taxon-name-part> <tp:taxon-name-part taxon-name-part-type="species" reg="zofiae">zofiae</tp:taxon-name-part></tp:taxon-name></italic><bold>D</bold><italic><tp:taxon-name><tp:taxon-name-part taxon-name-part-type="genus" reg="Machleida">M.</tp:taxon-name-part> <tp:taxon-name-part taxon-name-part-type="species" reg="devia">devia</tp:taxon-name-part></tp:taxon-name></italic><bold>E</bold><italic><tp:taxon-name><tp:taxon-name-part taxon-name-part-type="genus" reg="Machleida">M.</tp:taxon-name-part> <tp:taxon-name-part taxon-name-part-type="species" reg="nodulosa">nodulosa</tp:taxon-name-part></tp:taxon-name></italic>.</p></caption><graphic xmlns:xlink="http://www.w3.org/1999/xlink" xlink:href="zookeys-898-083-g003.jpg" position="float" orientation="portrait" xlink:type="simple" id="oo_363753.jpg"><uri content-type="original_file" xlink:type="simple">https://binary.pensoft.net/fig/363753</uri></graphic></fig><fig id="F5" position="float" orientation="portrait"><object-id xmlns:xlink="http://www.w3.org/1999/xlink" content-type="doi" xlink:type="simple">10.3897/zookeys.898.46465.figure5</object-id><object-id xmlns:xlink="http://www.w3.org/1999/xlink" content-type="zenodo_dep_id" xlink:type="simple">3578715</object-id><object-id xmlns:xlink="http://www.w3.org/1999/xlink" content-type="arpha" xlink:type="simple">D87C6F47-7B78-55E0-995D-2D45A3F41D3C</object-id><label>Figure 5.</label><caption><p>Distribution of species of the genus <italic><tp:taxon-name><tp:taxon-name-part taxon-name-part-type="genus" reg="Machleida">Machleida</tp:taxon-name-part></tp:taxon-name></italic>.</p></caption><graphic xmlns:xlink="http://www.w3.org/1999/xlink" xlink:href="zookeys-898-083-g005.jpg" position="float" orientation="portrait" xlink:type="simple" id="oo_363755.jpg"><uri content-type="original_file" xlink:type="simple">https://binary.pensoft.net/fig/363755</uri></graphic></fig></tp:treatment-sec></tp:taxon-treatment>
